# Supplementary material for: De Novo Long-Read Whole-Genome Assemblies and the Comparative Pan-Genome Analysis of Ascochyta Blight Pathogens Affecting Field Pea
Source: J Fungi (Basel). 2022 Aug 22;8(8):884. doi: 10.3390/jof8080884 (PMC9410150; doi:10.3390/jof8080884)
Supplement: Supplementary file 1 [file jof-08-00884-s001.zip]

Archive with 1 entries (1 files):
- jof-1805811-supplementary.pdf
